# Supplementary material for: On the Origin and Evolutionary Relationships of the Reverse Transcriptases Associated With Type III CRISPR-Cas Systems
Source: Front Microbiol. 2018 Jun 15;9:1317. doi: 10.3389/fmicb.2018.01317 (PMC6013744; doi:10.3389/fmicb.2018.01317)
Supplement: TABLE S1 — List of 137 unique Reverse transcriptase (RT) sequences associated with CRISPR-Cas systems used in Figure 1. [file Table_1.XLSX]

## Sheet: Hoja1
Table S1: List of 137 unique RT sequences associated with CRISPR-Cas systems used in Figure 1
RTCRISPR-Clade	CRISPR Loci/ III subtypesa	Genome Partition ID	Accesion	Type of RT	Domain	Phylum	Class	Species
1	III-C	CP003362	AGB49377.1	RT	Archaea	Euryarcheota	Methanomicrobia	Methanomethylovorans hollandica DSM15978
1	III-D	CP009516	AKB78445.1	RT	Archaea	Euryarcheota	Methanomicrobia	Methanosarcina Honorobensis HB-1
1	III-C	CP009508	AKB36824.1	RT	Archaea	Euryarcheota	Methanomicrobia	Methanosarcina siciliae C2J
1	III-A	CP009504	AKB21960.1	RT	Archaea	Euryarcheota	Methanomicrobia	Methanosarcina sp. WH1
1	III-A	CP009505	AKB26318.1	RT	Archaea	Euryarcheota	Methanomicrobia	Methanosarcina sp. MTP4
2a	III-B	NZ_JAFP01000001.1	WP_025270209.1	RT-Cas1	Bacteria	Proteobacteria	Deltaproteobacteria b	Hippea sp. KM1
2a	III-B (Part.)	NZ_JAIQ01000034.1	WP_046996094.1	RT-Cas1	Bacteria	Proteobacteria	Epsiloproteobacteria b	Arcobacter butzleri L348 isolate CHRB125
2a	III-D	NZ_FIZP01000001.1	WP_075539949.1	RT-Cas1	Bacteria	Proteobacteria	Epsiloproteobacteria b	Campylobacter fetus subsp. fetus RC20
2a	III-D	NZ_ANNG01000021.1	WP_021087740.1	RT-Cas1	Bacteria	Proteobacteria	Epsiloproteobacteria b	Campylobacter concisus UNSWCS
2a	III (Part.)	NZ_CP012196	WP_005873073.1	RT-Cas1	Bacteria	Proteobacteria	Epsiloproteobacteria b	Campylobacter gracilis ATCC 33236
2a	III-A	ABCJ01000009.1	EDM23124.1	RT	Bacteria	Proteobacteria	Epsiloproteobacteria b	Caminibacter mediatlanticus TB-2
2	NA	JPDT01002544.1	KPA10619.1	RT-Cas1	Bacteria	Proteobacteria	Deltaproteobacteria	Candidatus Magnetomorum sp. HK-1
2	NA	ATBP01000692.1	ETR69258.1	RT-Cas1	Bacteria	Proteobacteria	Deltaproteobacteria	Candidatus Magnetoglobus multicellularis str. Araruama
2b	III-A/III-D	NC_015388.1	WP_013707702.1	RT-Cas1	Bacteria	Proteobacteria	Deltaproteobacteria	Desulfobacca acetoxidans DSM 11109
2b	NA	LAQJ01000315.1	KKO17867.1	RT-Cas1	Bacteria	Planctomycetes	Planctomycetia	Candidatus Brocadia fulgida RU1 BROFUL
2b	III-A/III-D (Part.)	JRYO01000185.1	KHE91657.1	RT-Cas1	Bacteria	Planctomycetes	Planctomycetia	Candidatus Scalindua brodae RU1 SCABRO
2b	III-A/III-D (Part.)	NZ_BAFH01000003.1	WP_007220853.1	RT-Cas1	Bacteria	Planctomycetes	Planctomycetia	Candidatus Jettenia caeni
2b	III-D	NZ_JH724308.1	WP_007481073.1	RT-Cas1	Bacteria	Bacteroidetes	Bacteroidia	Bacteroides salyersiae CL02T12C01
2b	III-B	NZ_JGDY01000030.1	WP_032556864.1	RT-Cas1	Bacteria	Bacteroidetes	Bacteroidia	Bacteroides fragilis S6L3
2b	NA	NZ_JGCY01000140.1	EXY76564.1	RT	Bacteria	Bacteroidetes	Bacteroidia	Bacteroides fragilis str. 3988T(B)14
2b	III-D	NZ_BAJJ01000019.1	WP_081798861.1	RT	Bacteria	Bacteroidetes	Bacteroidia	Bacteroides barnesiae DSM 18169
3	III-D	CP_002199	WP_029630506.1	RT-Cas1	Bacteria	Cyanobacteria		[Scytonema hofmanni] UTEX 2349
3	NA	LJZR01000039	WP_041039832.1	RT-Cas1	Bacteria	Cyanobacteria		Tolypothrix campylonemoides VB511288
3	III-D	NZ_KI913950	WP_010995638.1	RT-Cas1	Bacteria	Cyanobacteria		Noctoc sp. PCC7120
3	III-B/III-C (Part.)	NZ_AQPY01001269	AFY99362.1	RT-Cas1	Bacteria	Cyanobacteria		Calothrix PCC6303
3	III-D	NC_016640	AFY33126.1	RT-Cas1	Bacteria	Cyanobacteria		Calothrix PCC7507
3	III-B/III-C (Part.)	NZ_CACA01000266	WP_044448019.1	RT-Cas1	Bacteria	Cyanobacteria		Mastigocladus laminosus UU774
3	III-B	CP_003633	AFZ61061.1	RT-Cas1	Bacteria	Cyanobacteria		Anabaena cylindrica PCC7122
3	III-B	CP003660	ADN17996.1	RT-Cas1	Bacteria	Cyanobacteria		Cyanothece PCC7822
3	III-D	NZ_JXIJ01000035	AFZ22158.1	RT-Cas1	Bacteria	Cyanobacteria		Microcoleus sp. PCC7113
3	III-D	ANNX02000012.1	KYC43938.1	RT-Cas1	Bacteria	Cyanobacteria		Scytonema hofmannii PCC7110
3	III-B	NZ_JXCB01000011	WP_007355619.1	RT-Cas1	Bacteria	Cyanobacteria		[Oscillatoria] sp. PCC 6506
3	III-B	NZ_ALWD01000002	WP_014275551.1	RT-Cas1	Bacteria	Cyanobacteria		Arthrospira platensis NIES-39
3	NA	NC_019751	WP_024971209.1	RT-Cas1	Bacteria	Cyanobacteria		Microcystis aeruginosa PCC 7005
3	III-D	NC_003272	KPQ33062.1	RT-Cas1	Bacteria	Cyanobacteria		Phormidesmis priestleyi Ana ITZX
3	Partial	NC_019682	WP_008312855.1	RT-Cas1	Bacteria	Cyanobacteria		Leptolyngbya sp. PCC 6406
4	III-D	NZ_JMLA01000001.1	WP_027150711.1	RT-Cas1	Bacteria	Proteobacteria	Gammaproteobacteria	Methylobacter tundripaludum
4	III-A	CT573071.1	CAJ74578.1	RT-Cas1	Bacteria	Planctomycetes	Planctomycetia	Candidatus Kuenenia stuttgartiensis
4	Partial	NC_015388.1	WP_013706262.1	RT-Cas1	Bacteria	Proteobacteria	Deltaproteobacteria	Desulfobacca acetoxidans DSM 11109
4	III-D (Part.)	AZHX01001441.1	ETX03376.1	RT-Cas1	Bacteria	Nitrospinae	Tectomicrobia	Candidatus Entotheonella sp. TSY2
4	III-A/III-D	NC_011060.1	WP_012509117.1	RT-Cas1	Bacteria	Chlorobi	Chlorobia	Pelodictyon phaeoclathratiforme BU-1
4	III-A	NC_008639.1	WP_011745868.1	RT-Cas1	Bacteria	Chlorobi	Chlorobia	Chlorobium phaeobacteroides DSM 266
5	III-B	NZ_JH976538.1	WP_017302244.1	RT-Cas1	Bacteria	Cyanobacteria		Nodosilinea nodulosa PCC 7104
5	III-A	NZ_JH993797.1	WP_006515493.1	RT-Cas1	Bacteria	Cyanobacteria		Leptolyngbya sp. PCC 7375
5	Partial	AP017367.1	BAU44853.1	RT-Cas1	Bacteria	Cyanobacteria		Leptolyngbya sp. O-77
5	III-D	NZ_BAWS01000034.1	WP_030008160.1	RT-Cas1	Bacteria	Cyanobacteria		Synechococcus sp. NKBG042902
5	Partial	NZ_ALWB01000016.1	WP_009625650.1	RT-Cas1	Bacteria	Cyanobacteria		Pseudanabaena biceps PCC 7429
5	Partial	NC_019678.1	WP_015120902.1	RT	Bacteria	Cyanobacteria		Rivularia sp. PCC 7116
5	Partial	NC_019753.1	WP_015201683.1	RT	Bacteria	Cyanobacteria	Oscillatoriophycideae	Crinalium epipsammum PCC 9333
5	III-A (Part.)	NC_011738.1	WP_012599795.1	RT	Bacteria	Cyanobacteria	Oscillatoriophycideae	Cyanothece sp. PCC 7424
6	NA	NZ_JXYA01000100.1	WP_046007427.1	RT-Cas1	Bacteria	Proteobacteria	Gammaproteobacteria	Pseudoalteromonas rubra strain S2471
6	III-D	NZ_BAOI01000066.1	WP_038884984.1	RT-Cas1	Bacteria	Proteobacteria	Gammaproteobacteria	Vibrio rotiferianus CAIM 577
6	III-D	NC_005140.1	WP_011152750.1	RT-Cas1	Bacteria	Proteobacteria	Gammaproteobacteria	Vibrio vulnificus YJ016
7	III-D (Part.)	NC_014365.1	WP_013258512.1	RT-Cas1	Bacteria	Proteobacteria	Deltaproteobacteria	Desulfarculus baarsii DSM 2075
7	III-B/III-C	NZ_KB908056.1	WP_019960649.1	RT-Cas1	Bacteria	Proteobacteria	Alphaproteobacteria	Woodsholea maritima DSM 17123
7	III-D	CP001312.1	ADE85031.1	RT-Cas1	Bacteria	Proteobacteria	Alphaproteobacteria	Rhodobacter capsulatus SB 1003
7	III-D (Part.)	AKZI01000198	EJW09347.1	RT-Cas1	Bacteria	Proteobacteria	Alphaproteobacteria	Rhodovulum sp. PH10
7	III-D (Part.)	NC_013854.1	WP_012973664.1	RT-Cas1	Bacteria	Proteobacteria	Alphaproteobacteria	Azospirillum sp. B510
7	III-D	NZ_AP014800.1	WP_060836241.1	RT-Cas1	Bacteria	Proteobacteria	Alphaproteobacteria	Rhodovulum sulfidophilum DSM 2351
7	III-B	NC_016586.1	WP_014188713.1	RT-Cas1	Bacteria	Proteobacteria	Alphaproteobacteria	Azospirillum lipoferum 4B
7	III-D (Part.)	LLVV01000015.1	KQB14190.1	RT-Cas1	Bacteria	Proteobacteria	Alphaproteobacteria	Rhodobacter capsulatus strain A52
7	III-B/III-C (Part.)	NZ_KB908004.1	WP_019956891.1	RT-Cas1	Bacteria	Proteobacteria	Alphaproteobacteria	Loktanella vestfoldensis DSM 16212
7	III-D (Part.)	AKZI01000170.1	EJW09481.1	RT-Cas1	Bacteria	Proteobacteria	Alphaproteobacteria	Rhodovulum sp. PH10
7	III-D	NC_014664	WP_049779315.1	RT	Bacteria	Proteobacteria	Alphaproteobacteria	Rhodomicrobium vannielii ATCC 17100
7	NA	NZ_LPZR01000092.1	WP_062763150.1	RT-Cas1 (mut)	Bacteria	Proteobacteria	Alphaproteobacteria	Tistrella mobilis MCCC 1A02139
7	III-D	CP003237.2	AFK55773.1	RT-Cas1	Bacteria	Proteobacteria	Alphaproteobacteria	Tistrella mobilis KA081020-065
8a	III-D	NZ_JQMT01000001	WP_038137810.1	Cas6-RT-Cas1	Bacteria	Proteobacteria	Gammaproteobacteria	Thiomicrospora sp. Milos-T1
8a	III-B	NC_012997.1	WP_015817555.1	Cas6-RT (Part.)	Bacteria	Proteobacteria	Gammaproteobacteria	Teredinibacter turnerae T7901
8a	III-D	NZ_KB906812	WP_019606016.1	Cas6-RT-Cas1	Bacteria	Proteobacteria	Gammaproteobacteria	Teredinibacter turnerae T8412
8a	NA	AVFR01000074	ESQ17084.1	Cas6-RT-Cas1	Bacteria	Proteobacteria	Gammaproteobacteria	uncultured Thiohalocapsa sp. PB-PSB1
8a	III-D	AVFR01001361	ESQ08042.1	Cas6-RT-Cas1	Bacteria	Proteobacteria	Gammaproteobacteria	uncultured Thiohalocapsa sp. PB-PSB1
8a	III-A/III-D	CVPF01000361	CRI67871.1	Cas6-RT-Cas1	Bacteria	Proteobacteria	Gammaproteobacteria	Thiocapsa sp. KS1
8a	III-A/III-D (Part.)	NZ_AMZO01000034	WP_007469744.1	Cas6-RT-Cas1	Bacteria	Proteobacteria	Gammaproteobacteria	Photobacterium marinum AK15
8a	III-D	LQIY01000027	KUI97421.1	Cas6-RT-Cas1	Bacteria	Proteobacteria	Gammaproteobacteria	Vibrio sp. MEBiC08052 200.VRK.1_28
8a	III-A/III-D (Part.)	NZ_KE383828	WP_028302067.1	Cas6-RT-Cas1	Bacteria	Proteobacteria	Gammaproteobacteria	Oceanospirillum beijerinckii DSM 7166
8a	III-B	NZ_KK211138	WP_028883449.1	RT-Cas1	Bacteria	Proteobacteria	Gammaproteobacteria	Teredinibacter turnerae 1133Y.S.0a.04
8a	III-B	CP002583	ADZ89953.1	Cas6-RT-Cas1	Bacteria	Proteobacteria	Gammaproteobacteria	Marinomonas mediterranea MMB-1
8a	III-D	NZ_LDOV01000030	WP_047875592.1	RT-Cas1	Bacteria	Proteobacteria	Gammaproteobacteria	Photobacterium aphoticum DSM 255995
8a	III-A/III-D	NZ_JRWP01000004	WP_038188758.1	RT-Cas1	Bacteria	Proteobacteria	Gammaproteobacteria	Vibrio sinaloensiss T08
8a	III-D	NZ_LBGR01000002	WP_055043549.1	Cas6-RT-Cas1	Bacteria	Proteobacteria	Gammaproteobacteria	Vibrio metoecus YB9D03 YB09_D03
8b	III-B	NZ_KB907634.1	WP_019672870.1	RT-Cas1	Bacteria	Proteobacteria	Gammaproteobacteria	Psychrobacter lutiphocae DSM 21542
8b	III-B	WP_015334627.1	NC_020055	Cas6-RT-Cas1	Bacteria	Proteobacteria	Deltaproteobacteria	Desulfovibrio hydrothermalis AM13
8b	III-B	WP_027180402.1	NZ_KE387016.1	Cas6-RT-Cas1	Bacteria	Proteobacteria	Deltaproteobacteria	Desulfovibrio bastinii DSM 16055
8b	III-A/III-D (Part.)	JDVG02000521	KFB71594.1	Cas6-RT-Cas1	Bacteria	Proteobacteria	Betaproteobacteria	Candidatus Accumulibacter sp. BA-91
8b	NA	JQOA01000247	KFZ44108.1	RT(Part.)-Cas1	Bacteria	Proteobacteria	Deltaproteobacteria	Smithella sp. D17
8b	NA	LAQJ01000147.1	KKO19838.1	RT-Cas1	Bacteria	Plantomycetes	Plantomycetia	Candidatus Brocadia fulgida RU1 BROFUL
8b	III-C (Part.)	NZ_BAFN01000001	WP_052565451.1	RT-Cas1 (Part.)	Bacteria	Plantomycetes	Plantomycetia	Candidatus Brocadia sinica JPN1
8	III-D	WP_012910084.1	NC_013720.1	Cas6-RT-Cas1	Bacteria	Plantomycetes	Plantomycetia	Pirellula staleyi DSM 6068
8	III-A/III-D (Part.)	KJR40057.1	JZJI01001005.1	Cas6-RT-Cas1	Bacteria	Nitrospirae	Nitrospira	Candidatus Magnetoovum chiemensis CS-04 SAG2981
9	Partial	NC_010175.1	YP_001636958.1	RT	Bacteria	Chloroflexi	Chloroflexia	Chloroflexus aurantiacus J-10-fl
9	III (Part.)	NC_009523.1	WP_011957721.1	RT	Bacteria	Chloroflexi	Chloroflexia	Roseiflexus sp. RS-1
9	III (Part.)	NC_009767.1	WP_012121172.1	RT	Bacteria	Chloroflexi	Chloroflexia	Roseiflexus castenholzii DSM 13941
9	III (Part.)	CP000875.1	ABX05025.1	RT	Bacteria	Chloroflexi	Chloroflexia	Herpetosiphon aurantiacus DSM 785
10	III-D	NZ_AXCZ01000003	WP_052104813.1	RT-Cas1	Bacteria	Actinobacteria	Actinobacteria	Cellulomonas bogoriensis 69B4
10	III-B/III-C	NZ_JWIO01000001	WP_052914180.1	RT-Cas1	Bacteria	Actinobacteria	Actinobacteria	Frankia coriariae strain BMG5.1
10	III-B/III-C	LRQV01000138	KXK58998.1	RT-Cas1	Bacteria	Actinobacteria	Actinobacteria	Micromonospora rosaria strain DSM 803
10	III-B	NZ_ANAS01000036	WP_017559367.1	RT-Cas1	Bacteria	Actinobacteria	Actinobacteria	Nocardiopsis baichengensis YIM 90130
10	III-B	NZ_ANBB01000038	WP_020380191.1	RT-Cas1	Bacteria	Actinobacteria	Actinobacteria	Nocardiopsis potens DSM 45234
10	III-D	NZ_CP012590	WP_053587381.1	RT-Cas1	Bacteria	Actinobacteria	Actinobacteria	Actinomyces sp. oral taxon 414 strain F0588
10	III-A/III-D	AQHZ01000010	ENO18597.1	RT-Cas1	Bacteria	Actinobacteria	Actinobacteria	Actinomyces cardiffensis F0333
10	III-B	NZ_KK037166	WP_052396493.1	RT-Cas1	Bacteria	Actinobacteria	Actinobacteria	Kutzneria sp. 744
10	III-D	CP001737	ACV77640.1	RT-Cas1	Bacteria	Actinobacteria	Actinobacteria	Nakamurella multipartita DSM 44233
10	III-D	AP012204	BAK34153.1	RT-Cas1	Bacteria	Actinobacteria	Actinobacteria	Microlunatus phosphovorus NM-1
10	III-D	NZ_KE384022	WP_051209229.1	RT-Cas1	Bacteria	Actinobacteria	Actinobacteria	Propionicicella superfundia DSM 22317
10	III-D	NZ_KB290831	WP_006063846.1	RT-Cas1	Bacteria	Actinobacteria	Actinobacteria	Corynebacterium durum F0235
11	NA	NZ_JQZW01000017.1	WP_036885018.1	Cas6-RT-Cas1	Bacteria	Bacteroidetes	Bacteroidia	Porphyromonas gingivicanis COT-022
11	III-B	NZ_JQJE01000003.1	WP_039443024.1	Cas6-RT-Cas1	Bacteria	Bacteroidetes	Bacteroidia	Porphyromonas gulae OH3161B
11	III-B	NC_002950.2	WP_005874916.1	Cas6-RT-Cas1	Bacteria	Bacteroidetes	Bacteroidia	Porphyromonas gingivalis W83
11	III-B	NC_015571.1	WP_013815267.1	Cas6-RT-Cas1	Bacteria	Bacteroidetes	Bacteroidia	Porphyromonas gingivalis TDC60
12	NA	CVRS01000124.1	CRL43259.1	RT-Cas1	Bacteria	Firmicutes	Clostridia	Roseburia inulinivorans strain L1-83
12	NA	ACFY01000067.1	EEG94370.1	RT	Bacteria	Firmicutes	Clostridia	Roseburia inulinivorans DSM 16841
12	Partial	FCNR01000048.1	CVI70780.1	RT-Cas1	Bacteria	Firmicutes	Clostridia	Eubacteriaceae bacterium CHKCI004
12	III-B	NZ_JMLH01000027.1	WP_051592781.1	RT-Cas1	Bacteria	Firmicutes	Erysipelotrichia	[Clostridium] saccharogumia DSM 17460
12	III-D	NZ_GL622296.1	WP_008751399.1	RT-Cas1	Bacteria	Firmicutes	Clostridia	Lachnoanaerobaculum saburreum DSM 3986
12	III-D	NZ_KQ959848.1	WP_060932241.1	RT-Cas1	Bacteria	Firmicutes	Clostridia	Lachnoanaerobaculum saburreum DNF00896
13	III-B	NZ_JABX01000017.1	WP_082674220.1	RT	Bacteria	Proteobacteria	Gammaproteobacteria	Thiohalocapsa sp. ML1
13	NA	AVFR01000332.1	ESQ15779.1	RT	Bacteria	Proteobacteria		uncultured Thiohalocapsa sp. PB-PSB1]
13	III-B/III-C	CP003051.1	AGA89197.1	RT	Bacteria	Proteobacteria	Gammaproteobacteria	Thioflavicoccus mobilis 8321
13	III-B	NZ_KK211259.1	WP_028490526.1	RT	Bacteria	Proteobacteria	Gammaproteobacteria	Thiothrix lacustris DSM 21227
13	NA	LFCU01000139	WP_048398883.1	RT	Bacteria	Proteobacteria		Candidatus Achromatium palustre
13	III-D	NZ_AQXY01000012.1	WP_018158292.1	RT	Bacteria	Proteobacteria	Gammaproteobacteria	Thioalkalivibrio sp. ALE14
13	III-D	NZ_KB897985.1	WP_018870803.1	RT	Bacteria	Proteobacteria	Gammaproteobacteria	Thioalkalivibrio sp. ALgr3
13	NA	NZ_JYNN01000089	WP_044413451.1	RT	Bacteria	Proteobacteria	Gammaproteobacteria	Thioalkalimicrobium microaerophilum strain ASL8-2
13	NA	AGFD01000037.1	EGZ44982.1	RT	Bacteria	Proteobacteria	Gammaproteobacteria	Thiorhodospira sibirica ATCC 700588
13	III-A/III-D	AFWT01000006.1	EGV32680.1	RT	Bacteria	Proteobacteria	Gammaproteobacteria	Thiorhodococcus drewsii AZ1
13	NA	JPDT01001048.1	KPA15875.1	RT	Bacteria	Proteobacteria		Candidatus Magnetomorum sp. HK-1
13	III-D	NZ_AUDC01000019.1	WP_035075942.1	RT	Bacteria	Proteobacteria	Deltaproteobacteria	Desulfovibrio zosterae DSM 11974
-	Partial	FP929056.1	CBL28738	RT	Bacteria	Synergistetes	Synergistia	Fretibacterium fastidiosum
-	III-B	JDST02000051	KFB76584.1	RT-Cas1	Bacteria	Proteobacteria	Betaproteobacteria	Candidatus Accumulibacter sp. SK-02
-	NA	CP001312.1	ADE85032.1	RT	Bacteria	Proteobacteria	Alfaproteobacteria	Rhodobacter capsulatus SB 1003
-	III-D	NZ_AEWG01000021	WP_009855610	RT-Cas1	Bacteria	Proteobacteria	Betaproteobacteria	Rubrivivax benzoatilyticus JA2
-	NA	NC_020796	WP_015462025.1	RT	Bacteria	Proteobacteria	Gammaproteobacteria	Edwardsiella piscicida C07 087
-	NA	CP026046	WP_036415250.1	RT	Bacteria	Proteobacteria	Gammaproteobacteria	Morganella morganii FDAARGOS 63
-	NA	NZ_AKKB01000053.1	WP_007781002.1	RT	Bacteria	Firmicutes	Bacilli	Brevibacillus CF112
-	III-D	FR900183	CDE54369.1	RT	Bacteria	Firmicutes	Clostridia	Roseburia CAG 303
-	III-A/III-D	NZ_JPZU01000001.1	WP_042734856.1	RT	Bacteria	Firmicutes	Clostridia	Lachnospiraceae bacterium TWA4
-	III-B	ATBP01000036	ETR73831.1	RT	Bacteria	Proteobacteria	Deltaproteobacteria	Candidatus Magnetoglobus multicellularis str. Araruama
(a) Definition of CRISPR loci type as described in Toro et al. 2017. NA: not available
(b) A novel proposed phylum Epsilonbacteraeota comprising the Epsilonproteobacteria and Desulfurellales (Waite et al. 2017)
In grey background are indicated the 21 entries from Silas et al. (2017a) used in this study

## Sheet: Hoja2
15	10	NZ_AXCZ01000003	WP_052104813.1	RT-Cas1	Bacteria	Actinobacteria	Actinobacteria	Cellulomonas bogoriensis 69B4
16	10	NZ_JWIO01000001	WP_052914180.1	RT-Cas1	Bacteria	Actinobacteria	Actinobacteria	Frankia coriariae strain BMG5.1
17	10	LRQV01000138	KXK58998.1	RT-Cas1	Bacteria	Actinobacteria	Actinobacteria	Micromonospora rosaria strain DSM 803
18	10	NZ_ANAS01000036	WP_017559367.1	RT-Cas1	Bacteria	Actinobacteria	Actinobacteria	Nocardiopsis baichengensis YIM 90130
19	10	NZ_ANBB01000038	WP_020380191.1	RT-Cas1	Bacteria	Actinobacteria	Actinobacteria	Nocardiopsis potens DSM 45234
20	10	NZ_CP012590	WP_053587381.1	RT-Cas1	Bacteria	Actinobacteria	Actinobacteria	Actinomyces sp. oral taxon 414 strain F0588
21	10	AQHZ01000010	ENO18597.1	RT-Cas1	Bacteria	Actinobacteria	Actinobacteria	Actinomyces cardiffensis F0333
22	10	NZ_KK037166	WP_052396493.1	RT-Cas1	Bacteria	Actinobacteria	Actinobacteria	Kutzneria sp. 744
23	10	CP001737	ACV77640.1	RT-Cas1	Bacteria	Actinobacteria	Actinobacteria	Nakamurella multipartita DSM 44233
24	10	AP012204	BAK34153.1	RT-Cas1	Bacteria	Actinobacteria	Actinobacteria	Microlunatus phosphovorus NM-1
25	10	NZ_KE384022	WP_051209229.1	RT-Cas1	Bacteria	Actinobacteria	Actinobacteria	Propionicicella superfundia DSM 22317
26	10	NZ_KB290831	WP_006063846.1	RT-Cas1	Bacteria	Actinobacteria	Actinobacteria	Corynebacterium durum F0235
